# Supplementary material for: A Role for Mycobacterium tuberculosis Sigma Factor C in Copper Nutritional Immunity
Source: Int J Mol Sci. 2021 Feb 20;22(4):2118. doi: 10.3390/ijms22042118 (PMC7924339; doi:10.3390/ijms22042118)
Supplement: Supplementary file 1 [file ijms-22-02118-s001.zip]

Archive with 9 entries (8 files):
- Supplementary files/
- Supplementary files/Figure S1.TIF
- Supplementary files/Figure S2.TIF
- Supplementary files/Figure S3.TIF
- Supplementary files/Table S1_ Erdman vs sigC-KO in 7H9.xlsx
- Supplementary files/Table S2_Erdman-pSR173 with vs without 4 hr aTc induction.xlsx
- Supplementary files/Table S3_Erdman-pSR173 with vs without 48hr aTc induction.xlsx
- Supplementary files/Table S4_Erdman vs sigC-KO in SMT.xlsx
- Supplementary files/Table S5_Erdman vs sigC-KO in SMT plus 6uM CuSO4.xlsx
